# Supplementary material for: Restoration of Heel–Toe Gait Patterns for the Prevention of Asymmetrical Hip Internal Rotation in Patients with Unilateral Spastic Cerebral Palsy
Source: Children (Basel). 2021 Sep 2;8(9):773. doi: 10.3390/children8090773 (PMC8467232; doi:10.3390/children8090773)
Supplement: Supplementary file 1 [file children-08-00773-s001.zip]

Archive with 1 entries (1 files):
- children-1276046-supplementary.xlsx
