# Supplementary material for: Restoration of Heel–Toe Gait Patterns for the Prevention of Asymmetrical Hip Internal Rotation in Patients with Unilateral Spastic Cerebral Palsy
Source: Children (Basel). 2021 Sep 2;8(9):773. doi: 10.3390/children8090773 (PMC8467232; doi:10.3390/children8090773)
Supplement: Supplementary file 1 [file children-08-00773-s001.zip › children-1276046-supplementary.xlsx]

## Sheet: HipInternalRotation
	Supplementary Material - Data-Sheet 1 Hip internal rotation difference between the affected and unaffected sides connected to Brunner et al. 2021 "Restoration of Heel-Toe Gait Patterns for the Prevention of Asymmetrical Hip Internal Rotation in Patients with Unilateral Spastic Cerebral Palsy".
	Group-H	Group-T
	-20	0			Group-H	Group-T
	0	15		Mean	1.51786	10.3571
	-15	10		SD	9.62571	7.45868
	-5	10		n	56	14
	0	15		pooledSD	9.25075
	5	0
	10	10			Effect size
	0	20		Hedges'g	0.931346
	0	25
	10	10		Hedges' g, which provides a measure of effect size weighted according to the relative size of each sample, is an alternative where there are different sample sizes.
	5	10		Durlak, J.A. How to Select, Calculate, and Interpret Effect Sizes. (2009) Journal of Pediatric Psychology 34(9): 917-928.
	5	0
	5	5		Group-H: Patients who achieved a heel-toe gait and wore the orthosis regularly about eight hours daily
	-10	15		Group-T: Patients who either rejected the orthosis, wore it only for a short time per day, or walked on their toes despite the orthosis.
	-15
	-25
	-5
	10
	15
	15
	-10
	-5
	5
	25
	0
	0
	0
	5
	-10
	10
	5
	-5
	0
	5
	5
	15
	0
	10
	10
	0
	10
	-10
	5
	15
	-10
	10
	5
	0
	10
	0
	5
	-10
	0
	0
	-10
	15
